# Supplementary material for: Identification, characterization, and prognosis investigation of pivotal genes shared in different stages of breast cancer
Source: Sci Rep. 2023 May 25;13:8447. doi: 10.1038/s41598-023-35318-x (PMC10212935; doi:10.1038/s41598-023-35318-x)
Supplement: Supplementary file 6 — Supplementary Information 6. [file 41598_2023_35318_MOESM6_ESM.txt]

	AURKA	AURKB	CDC20	CDC45	CDCA5	CDCA8	CDK1	KIF20A	KIF2C	MCM4	MCM6	MELK	PCLAF	PTTG1	TTK
SUM149PT	0.971106245	0.97840892	1	1	0.934503515	1	1	0.7091124	0.614756585	0.999992105	0.999984824	0.014020437	0.04442695	0.167647551	0.912107213
HCC1937	0.992085039	0.999871193	1	1	0.960462111	1	1	0.945762225	0.695079266	0.999471864	0.994867791	0.148361124	0.042332376	0.741663506	0.866856271
HCC70	0.93443179	0.999997956	1	1	0.908741316	1	1	0.918048884	0.686946457	0.999971036	0.973391735	0.043125612	0.039968111	0.194942542	0.488066898
SUM159PT	0.985976586	1	1	1	0.913158055	0.922040643	1	0.989691391	0.071000111	0.999119951	1	0.105404483	0.039843394	0.844053098	0.978787022
HCC1187	0.976118232	1	1	1	0.935822914	1	1	0.885810343	0.384726967	1	0.999936174	0.020025411	0.011504102	0.950416652	0.755265896
HCC1395	0.998980013	1	1	1	0.99650281	1	1	0.976224244	0.882641885	0.936115001	0.999736837	0.033618157	0.040004683	0.919672283	0.805167817
21NT	0.999985089	0.999531782	1	1	0.906539967	0.991664857	1	0.67208	0.829456834	1	1	0.021991181	0.054048253	0.903032185	0.708148266
SUM102PT	0.968824116	0.976896618	1	1	0.864952535	0.874179121	0.99999983	0.551516685	0.541837643	0.961415046	0.999984527	0.040927579	0.070105758	0.73546637	0.878583489
VP229	0.989202428	0.988245463	1	1	0.935071391	1	1	0.883629924	0.44008734	0.914732204	0.992146984	0.059348807	0.04355531	0.87617465	0.816934852
UACC893	1	0.929331986	1	1	0.933006526	0.986721178	1	0.713620428	0.111266497	0.892772746	0.844739634	0.109843649	0.027589895	0.580345211	0.145789963
HS578T	0.99999998	1	1	1	0.989258251	1	1	0.585785759	0.824484961	0.999983329	1	0.082971509	0.006955452	0.789596214	0.795918361
SUM190PT	0.984579422	0.986408708	1	1	0.989308889	1	1	0.472459004	0.282198333	0.934693867	0.989207303	0.060246359	0.0189889	0.287119088	0.826835902
BT549	0.931986864	1	0.999896488	1	0.952557095	0.998717851	1	0.883749609	0.914082323	0.991022363	0.999762407	0.018446967	0.014322555	0.31645226	0.943375637
HCC1143	0.959552569	0.999759447	1	1	0.978305681	0.999074419	1	0.42189636	0.703172456	0.942169611	0.998702884	0.108559568	0.0545799	0.525216746	0.836620282
HCC1419	0.999799652	0.999976586	1	1	0.967716198	0.999339927	0.999995724	0.80869939	0.418600345	0.974806036	0.97988808	0.023519196	0.042234218	0.421974596	0.602202883
HCC38	0.955035371	1	1	1	0.896897645	0.993910746	1	0.802267128	0.348070406	0.959043224	0.971978028	0.066444298	0.229376196	0.918952575	0.941764358
DU4475	0.94271696	0.878272416	1	1	0.512287859	0.904481311	1	0.581956005	0.889227696	1	0.999152397	0.015787628	0.067123671	0.785372261	0.139213341
SUM229PE	0.902569687	1	1	1	0.568457315	0.987916966	1	0.873339049	0.376319351	0.993008737	0.987275912	0.245822471	0.021283399	0.879148517	0.983409541
MDAMB231	0.948651138	0.991246226	1	1	0.875307869	1	1	0.841753564	0.163659051	1	0.998538549	0.222380326	0.009848289	0.840889534	0.956372099
CAL51	0.991763053	1	1	1	0.972196673	1	1	0.79463412	0.175357749	0.999534186	0.99997454	0.317978017	0.028625307	0.105344563	0.591370919
MDAMB436	0.992400638	0.998819197	1	1	0.972162131	0.999991422	1	0.353397432	0.777514027	0.998146694	1	0.024004186	0.019636275	0.241018769	0.574595546
CAMA1	1	1	1	1	0.967347567	1	1	0.816156557	0.206746519	0.999995672	0.999286883	0.029223707	0.022894932	0.659259123	0.896901
MDAMB361	0.999326248	0.999998102	1	1	0.999911411	0.999992202	1	0.809465079	0.436812596	1	1	0.551404188	0.060700856	0.710498831	0.780588188
MFM223	0.971059712	0.999922892	1	1	0.940426713	0.999268485	1	0.452214681	0.332481704	0.997075514	0.972621719	0.059433158	0.038331533	0.731892412	0.928074847
T47D	0.999803829	1	1	1	0.893148583	1	1	0.215078324	0.142245262	0.998835554	0.997114885	0.041935722	0.02440958	0.885873556	0.651058161
ZR751	0.999904396	0.999056114	1	1	0.850553686	0.397994667	1	0.561091192	0.838760322	0.961241454	0.986078626	0.084228995	0.02120561	0.713860775	0.938947397
KPL1	0.991817817	0.991462229	1	1	0.824860351	1	1	0.189535238	0.289388777	0.978301723	0.974998654	0.01848837	0.017380022	0.091158962	0.635691609
HMC18	0.993844488	1	0.999994347	1	0.988695802	0.912806247	1	0.624351096	0.313194343	0.999914329	0.995994197	0.157528756	0.027299409	0.088758119	0.990708456
SUM185PE	0.966574268	1	1	1	0.923899505	0.983942989	1	0.922144667	0.011247481	0.99855626	0.988492305	0.012608902	0.003272882	0.390959309	0.943800192
JIMT1	0.990451211	0.999932094	1	1	0.979929224	1	1	0.876610136	0.168784004	0.990288092	0.949168983	0.08434932	0.031430377	0.92198672	0.891434854
MCF7	0.982519462	0.991018823	1	1	0.251026222	0.983661245	1	0.713979573	0.208785418	0.984095365	0.996059296	0.032304069	0.004862477	0.56344344	0.236131728
CAL120	0.984672372	0.999995273	1	1	0.975264585	0.974384984	1	0.923006452	0.611015053	0.984704189	0.999718921	0.032005493	0.036526302	0.604524831	0.563163646
AU565	0.96166008	0.99989842	1	1	0.645277165	1	1	0.389206234	0.263480892	0.987868455	0.962390704	0.018027458	0.007814824	0.688021652	0.764453484
SUM52PE	0.999884731	0.938997247	1	1	0.961846061	0.598945612	1	0.61321027	0.412137168	0.643529127	0.99295616	0.015390925	0.059899352	0.303093171	0.418086097
HCC1428	0.999925926	1	1	1	0.410116013	1	1	0.389489997	0.115153416	1	0.999210529	0.118450763	0.272433863	0.695887519	0.870179216
MDAMB157	0.971663728	1	1	1	0.989564429	0.999971481	1	0.845131325	0.577287798	0.995465039	1	0.065352758	0.006229988	0.444751991	0.965148836
MDAMB468	0.999557295	1	1	0.999676249	0.873363897	0.999980955	1	0.848316209	0.686846757	0.999747933	0.998400732	0.264338527	0.06846752	0.81880758	0.602573781
EVSAT	0.999583885	1	1	1	0.640777934	1	1	0.783614201	1	0.999960284	1	0.051679293	0.035378962	0.776470884	0.594692319
MDAMB453	0.979998259	1	1	1	0.37960359	1	1	0.775449284	0.592016411	0.99748588	0.996954967	0.048293189	0.079911003	0.867465798	0.114821166
MDAMB415	0.997030656	1	1	1	0.921397819	1	1	0.273973564	0.131941027	1	1	0.020063784	0.013198196	0.402765398	0.869651675
SKBR3	0.985735468	0.99949884	1	1	0.313239835	0.999999492	0.999685069	0.933927971	0.035259086	0.998722977	0.993072294	0.072794576	0.037547497	0.641176601	0.753391451
OCUBM	0.99994312	1	1	1	0.953646179	1	1	0.88518401	0.732016089	1	0.985487594	0.018753754	0.068374161	0.195461469	0.375518037
EFM19	0.963842425	0.944987868	1	1	0.947648061	0.996710491	1	0.434466559	0.142668358	0.999940074	0.992602419	0.005316419	0.010002199	0.106914813	0.255996075
SUM1315MO2	0.999629387	1	1	1	0.972399613	1	1	0.871786915	0.477549351	1	1	0.040878294	0.057817493	0.59597717	0.95056017
